# Supplementary material for: eNOS S-nitrosylates β-actin on Cys374 and regulates PKC-θ at the immune synapse by impairing actin binding to profilin-1
Source: PLoS Biol. 2017 Apr 10;15(4):e2000653. doi: 10.1371/journal.pbio.2000653 (PMC5386235; doi:10.1371/journal.pbio.2000653)
Supplement: S1 Data — Figs 1A, 1B, 1C, 1E, 2A, 2B, 2C, 3A, 3B, 3C, 3D, 3E, 3F, 3G, 4B, 4C, 4F, 5A, 6A, 6C, 6D, 6E, 6F, 7A, 7B, 7D, 8C, 8D, 8F, 8G, 9E, 9F, 10C, 10E, 10F and 10G, S1, S2A, S2B, S2C, S3, S4D, S5 and S8 Figs. (XLSX) [file pbio.2000653.s010.xlsx]

## Sheet: Fig.1A
EXP1				EXP2				EXP3				EXP4
	Conjugates	Concentrated			Conjugates	Concentrated			Conjugates	Concentrated			Conjugates	Concentrated
CH7	14	8		CH7	9	4		CH7	12	7		eNOS	13	2
	15	5			2	2			10	5			18	3
	6	3			4	3			9	4			14	2
	13	8			3	1			5	2			17	3
	10	5			4	2			11	6			11	2
	11	2			7	2							14	2
	4	2			2	1		eNOS	8	2			17	3
	18	9			5	3			12	3			16	2
	5	4			6	2			13	4			16	2
	12	5							8	2			19	2
	12	6		eNOS	6	3			10	1			15	2
	7	4			4	2			7	3			21	4
	3	2			2	1			8	2			14	3
					3	0			10	4			15	3
eNOS	25	7			13	4							16	3
	28	8			14	2		G2A	3	1
	34	7			8	1			5	2		G2A	11	7
	17	5			14	4			5	3			14	7
	25	6							12	4			17	12
	10	3							6	2			13	8
	6	2		G2A	13	4			10	5			14	8
	22	4			18	7			10	4			12	6
	23	6			26	8			8	3			11	5
					21	8							9	5
G2A	9	5											12	6
	14	5											12	6
	4	2											9	4
	3	1											12	5
	2	1											13	6
	4	2											12	6
	5	3											10	4
	3	1
	Total Conjugates	Total Concentrated			Total Conjugates	Total Concentrated			Total Conjugates	Total Concentrated			Total Conjugates	Total Concentrated
CH7	130	63		CH7	42	20		CH7	47	24
eNOS	190	48		eNOS	64	17		eNOS	76	21		eNOS	236	38
G2A	44	20		G2A	78	27		G2A	59	24		G2A	181	95
	% Total Conc/Conjug	EXP1	EXP2	EXP3	EXP4	Mean	Desv	SEM
	CH7	48.4615	47.619	51.0638		49.0481	1.79575	1.038
	eNOS	25.2632	26.5625	27.6316	16.1017	23.8897	5.28157	3.05293
	G2A	45.4545	34.6154	40.678	52.4862	43.3085	7.55702	4.36822

## Sheet: Fig.1B
eNOS cells	Distance synapse eNOS (µm)	Area PKC-q (µm²)			G2A cells	Distance synapse Golgi (µm)	Area PKC-q (µm)²
1	0.92	14.05			1	1.01	2.48
2	1.07	6.1			2	1.03	1.44
3	1.12	8.01			3	1.05	2.85
4	1.13	7.41			4	1.05	2.48
5	1.19	11.67			5	1.11	6.6
6	1.2	8.45			6	1.16	6.97
7	1.21	10.19			7	1.19	11.73
8	1.22	15.76			8	1.2	6.34
9	1.25	4.76			9	1.21	2.85
10	1.25	10.09			10	1.24	1.91
11	1.27	12.07			11	1.3	2.58
12	1.3	15.79			12	1.3	2.98
13	1.3	5.8			13	1.3	4.09
14	1.32	13.44			14	1.32	2.45
15	1.33	15.42			15	1.32	5.03
16	1.38	5.4			16	1.33	5.5
17	1.4	30.07			17	1.36	4.63
18	1.42	16.83			18	1.36	9.62
19	1.47	16.63			19	1.36	7.91
20	1.47	13.28			20	1.37	5.4
21	1.48	12.51			21	1.38	4.96
22	1.49	22.5			22	1.4	2.21
23	1.5	14.28			23	1.42	2.51
24	1.5	13.85			24	1.42	2.08
25	1.5	9.09			25	1.43	2.98
26	1.51	6.97			26	1.43	1.68
27	1.53	12.1			27	1.43	7.81
28	1.54	6.57			28	1.44	2.01
29	1.56	14.92			29	1.45	4.39
30	1.59	9.39			30	1.45	6.27
31	1.61	6.4			31	1.45	12.44
32	1.62	11.16			32	1.47	5
33	1.62	18.57			33	1.48	4.02
34	1.64	10.29			34	1.49	9.39
35	1.67	4.93			35	1.51	2.01
36	1.68	12.51			36	1.51	9.82
37	1.69	9.32			37	1.55	3.42
38	1.7	4.22			38	1.57	3.59
39	1.73	12.41			39	1.59	8.45
40	1.74	11.4			40	1.6	5.93
41	1.75	15.59			41	1.6	4.33
42	1.78	10.23			42	1.6	8.21
43	1.79	9.35			43	1.61	5.6
44	1.81	12.87			44	1.64	4.93
45	1.81	11.67			45	1.64	7.11
46	1.84	12.87			46	1.65	6.71
47	1.89	6.91			47	1.68	7.61
48	1.91	9.22			48	1.69	2.25
49	1.91	4.73			49	1.69	5.97
50	1.92	7.54			50	1.7	3.12
51	1.92	15.12			51	1.7	10.26
52	1.92	9.72			52	1.7	9.49
53	1.96	3.29			53	1.71	8.45
54	2	10.8			54	1.75	4.33
55	2.01	11.06			55	1.75	6.3
56	2.02	13.75			56	1.75	5.06
57	2.02	10.02			57	1.79	4.19
58	2.03	14.82			58	1.85	2.68
59	2.05	13.88			59	1.85	4.22
60	2.08	18.81			60	1.85	6.67
61	2.08	14.82			61	1.85	7.81
62	2.08	11.7			62	1.89	2.31
63	2.12	18.44			63	1.9	3.15
64	2.13	21.26			64	1.93	8.05
65	2.14	14.65			65	1.95	1.98
66	2.17	25.55			66	1.96	7.17
67	2.21	12.84			67	1.99	3.25
68	2.21	26.12			68	1.99	8.45
69	2.24	21.69			69	2.02	2.65
70	2.26	2.98			70	2.03	6.64
71	2.26	12.77			71	2.04	2.01
72	2.28	4.43			72	2.04	6.4
73	2.29	22.53			73	2.05	1.91
74	2.29	23.27			74	2.06	12.71
75	2.3	19.01			75	2.13	7.41
76	2.31	11.94			76	2.15	4.66
77	2.37	12.81			77	2.16	3.59
78	2.38	5.57			78	2.17	5.23
79	2.4	7.11			79	2.18	8.72
80	2.42	8.72			80	2.24	5.93
81	2.43	9.32			81	2.24	8.35
82	2.43	9.89			82	2.27	7.71
83	2.44	5.16			83	2.33	2.98
84	2.44	13.28			84	2.36	9.72
85	2.46	10.93			85	2.47	1.64
86	2.46	19.38			86	2.47	7.41
87	2.47	15.83			87	2.52	3.65
88	2.47	13.44			88	2.53	6.3
89	2.5	17.2			89	2.55	6.94
90	2.54	11.16			90	2.56	7.07
91	2.57	20.82			91	2.64	4.02
92	2.57	13.31			92	2.66	1.34
93	2.58	3.29			93	2.66	7.58
94	2.63	10.66			94	2.66	6.77
95	2.63	9.42			95	2.71	3.62
96	2.67	3.96			96	2.73	5.13
97	2.7	5.73			97	2.75	9.45
98	2.71	7.95			98	2.78	3.72
99	2.83	7.24			99	2.79	6.17
100	2.89	10.66			100	2.81	10.8
101	2.93	13.75			101	3.02	7.34
102	2.96	13.98			102	3.04	4.22
103	3	9.52			103	3.12	4.02
104	3.04	9.56			104	3.14	6.81
105	3.04	7.48			105	3.18	5.03
106	3.06	8.72			106	3.24	3.42
107	3.06	3.76			107	3.29	2.01
108	3.11	12.2			108	3.38	3.08
109	3.16	18.27			109	3.56	9.05
110	3.19	10.02			110	3.68	4.43
111	3.19	11.3			111	3.8	2.65
112	3.33	12.51			112	3.85	7.78
113	3.34	6.4			113	3.97	1.71
114	3.35	7.74			114	3.98	7.68
115	3.39	5.63			115	3.99	4.02
116	3.39	15.89			116	4.3	2.05
117	3.42	2.62			117	4.39	1.88
118	3.43	13.48			118	4.39	2.75
119	3.63	13.61			119	4.43	5.63
120	3.65	6.44			120	4.6	2.92
121	3.73	9.62			121	4.63	6.37
122	3.73	10.13			122	4.7	2.15
123	3.81	8.78			123	4.75	7.07
124	3.84	3.45			124	5.07	3.32
125	3.87	13.55			125	5.08	2.55
126	3.87	5.06			126	5.09	5.5
127	3.93	5.5			127	5.16	7.04
128	3.95	13.28			128	5.19	4.73
129	4	1.64			129	5.31	5.2
130	4.04	7.88			130	5.36	3.35
131	4.07	7.11			131	5.36	4.02
132	4.1	4.73			132	5.39	11.16
133	4.16	4.33			133	5.46	1.27
134	4.42	3.15			134	5.46	7.38
135	4.45	4.19			135	5.49	7.61
136	4.49	6.54			136	5.58	1.68
137	4.49	14.42			137	5.6	1.64
138	4.5	10.33			138	5.7	3.49
139	4.5	3.25			139	5.73	4.26
140	4.59	5			140	5.74	3.22
141	4.73	3.99			141	5.74	5.83
142	4.74	7.61			142	5.87	4.86
143	4.82	10.33			143	5.98	4.36
144	4.83	3.79			144	6.02	6.97
145	4.85	4.46			145	6.02	7.48
146	4.86	3.79			146	6.17	10.29
147	4.9	6.1			147	6.24	6.91
148	4.93	3.62			148	6.3	4.09
149	5.01	14.12			149	6.34	8.08
150	5.07	3.52			150	6.45	4.63
151	5.07	7.11			151	6.48	11.77
152	5.11	7.07			152	6.49	2.88
153	5.19	4.02			153	6.57	6.44
154	5.23	5.23			154	6.59	6.91
155	5.33	6.3			155	6.63	5.03
156	5.35	8.42			156	6.63	5.53
157	5.35	3.89			157	6.68	2.08
158	5.45	5.77			158	6.71	10.02
159	5.52	8.52			159	6.73	2.62
160	5.54	8.35			160	6.9	2.15
161	5.58	4.43			161	6.95	6.77
162	5.7	2.55			162	7.11	3.02
163	5.7	4.66			163	7.16	1
164	5.71	3.59			164	7.16	4.96
165	5.71	9.05			165	7.18	4.83
166	5.8	5.83			166	7.27	4.59
167	5.83	5.1			167	7.31	2.98
168	5.96	6.54			168	7.56	3.76
169	6.01	6.24			169	7.66	2.51
170	6.02	1.81			170	7.78	1.27
171	6.05	5.67			171	7.81	3.02
172	6.14	2.82			172	7.9	1.61
173	6.15	4.29			173	8	4.39
174	6.29	5.5			174	8.22	4.29
175	6.29	4.36			175	8.88	2.01
176	6.53	7.88			176	9.06	2.85
177	6.61	6.57			177	9.08	6.17
178	6.65	4.02			178	9.54	4.49
179	6.84	6.81			179	9.69	5.73
180	6.88	5.33			180	9.97	2.78
181	7.52	6.3
182	7.6	0.77
183	7.61	6.07
184	7.61	10.13
185	7.65	3.15
186	8.24	4.12
187	8.47	2.31
188	8.63	2.68
189	8.85	3.86
190	8.98	3.15
191	9.45	3.55

## Sheet: Fig.1C
Fig1C:
Quantification Fluorescence of PKCq
	G2A cells			eNOS cells
	Fluorescence			Fluorescence
1	241.577		1	592.629
2	52.6464		2	470.31
3	383.639		3	831.038
4	192.671		4	595.838
5	521.334		5	820.868
6	596.493		6	660.621
7	702.51		7	960.204
8	362.014		8	1586.72
9	252.767		9	528.503
10	239.896		10	1043.31
11	230.317		11	1105.97
12	270.077		12	1605.53
13	306.627		13	603.49
14	329.868		14	1246.43
15	537.506		15	1445.78
16	496.925		16	723.114
17	220.434		17	2568.58
18	784.896		18	898.049
19	371.612		19	1206.34
20	298.35		20	1116.05
21	324.731		21	381.93
22	193.684		22	2272.05
23	262.671		23	1015.02
24	160.222		24	1291.79
25	445.57		25	405.323
26	113.904		26	768.512
27	796.62		27	1233.47
28	93.9072		28	598.001
29	333.508		29	919.967
30	357.39		30	1150.28
31	938.847		31	301.12
32	427.3		32	759.103
33	336.554		33	1923.85
34	473.632		34	965.511
35	223.713		35	391.097
36	595.19		36	1539.48
37	313.785		37	943.557
38	346.938		38	417.696
39	741.487		39	689.003
40	547.043		40	794.58
41	219.358		41	1208.85
42	752.775		42	1085.71
43	451.416		43	598.961
44	630.991		44	1521.23
45	304.663		45	1270.63
46	748.098		46	1554.82
47	587.873		47	1139.04
48	231.075		48	790.431
49	323.693		49	265.306
50	252.533		50	939.786
51	687.523		51	818.899
52	582.591		52	950.713
53	939.048		53	174.304
54	865.74		54	853.956
55	712.845		55	884.8
56	286.851		56	1352.04
57	240.925		57	650.699
58	278.72		58	898.388
59	255.352		59	896.509
60	541.471		60	981.694
61	545.763		61	984.493
62	163.802		62	550.368
63	180.589		63	1075.61
64	697.694		64	1632.77
65	178.299		65	1571.8
66	703.449		66	1622.42
67	150.702		67	1194.38
68	503.028		68	2167.44
69	198.882		69	2495.65
70	308.494		70	315.165
71	239.431		71	615.514
72	633.792		72	337.92
73	173.638		73	2191.27
74	1323.37		74	1494.17
75	370.5		75	1820.59
76	457.705		76	786.607
77	326.403		77	1471.61
78	423.212		78	526.309
79	812.704		79	292.079
80	351.412		80	529.914
81	655.642		81	1154.38
82	1109.31		82	701.3
83	200.912		83	665.227
84	585.047		84	1205.56
85	130.101		85	1055.62
86	619.698		86	1751.18
87	574.108		87	850.229
88	549.612		88	734.496
89	783.387		89	1765.75
90	315.817		90	666.698
91	350.343		91	1439.08
92	133.772		92	860.225
93	607.916		93	239.15
94	413.918		94	1267.05
95	474.22		95	642.538
96	482.066		96	383.764
97	627.858		97	336.638
98	390.749		98	724.881
99	533.582		99	1003.39
100	786.672		100	985.517
101	498.533		101	1344.75
102	459.558		102	1080.65
103	505.354		103	1154.49
104	715.663		104	488.42
105	595.502		105	271.3
106	295.522		106	553.72
107	129.806		107	221.652
108	204.142		108	1360.18
109	738.118		109	1268.3
110	326.358		110	1074.75
111	223.978		111	675.175
112	691.331		112	1579.76
113	160.535		113	537.152
114	397.978		114	664.866
115	353.197		115	832.846
116	202.253		116	1188.1
117	245.735		117	226.263
118	204.242		118	843.174
119	726.664		119	1514.38
120	225.015		120	541.604
121	313.977		121	975.179
122	250.346		122	576.802
123	485.85		123	995.301
124	402.019		124	261.545
125	459.281		125	1839.41
126	676.61		126	368.52
127	372.698		127	392.7
128	211.62		128	1658.01
129	256.828		129	65.436
130	350.477		130	964.906
131	280.918		131	421.907
132	780.977		132	710.068
133	160.058		133	370.172
134	432.025		134	98.5635
135	381.033		135	576.712
136	92.4672		136	775.186
137	141.647		137	1724.63
138	274.314		138	908.627
139	333.515		139	249.762
140	386.625		140	443.4
141	471.939		141	519.179
142	353.808		142	618.465
143	286.103		143	1141.57
144	772.624		144	339.774
145	589.125		145	664.451
146	1089.92		146	529.842
147	747.317		147	670.695
148	305.523		148	481.605
149	344.127		149	2208.65
150	486.567		150	557.146
151	1112.5		151	998.031
152	357.322		152	457.217
153	562.083		153	475.687
154	283.655		154	607.36
155	515.273		155	766.773
156	398.824		156	557.236
157	184.309		157	455.519
158	772.843		158	353.989
159	394.624		159	1140.23
160	221.407		160	1150.96
161	484.258		161	406.63
162	427.511		162	273.156
163	83.76		163	373.918
164	311.736		164	524.858
165	626.161		165	706.986
166	490.304		166	559.272
167	399.707		167	469.047
168	554.412		168	822.667
169	308.504		169	1055.62
170	106.413		170	170.773
171	443.155		171	405.632
172	212.681		172	275.599
173	493.743		173	486.529
174	348.734		174	459.415
175	169.182		175	645.367
176	208.677		176	874.68
177	235.879		177	880.643
178	665.373		178	570.358
179	284.666		179	1100.43
180	424.145		180	634.963
			181	1247.65
			182	100.37
			183	857.327
			184	1332.91
			185	276.759
			186	427.903
			187	306.098
			188	415.882
			189	632.461
			190	542.902
			191	468.387

## Sheet: Fig.1E
Fig1E:	Quantification Distance eNOS-GFP to IS vs Area PKCq T cell conjugate Fig1E
	Time after contact	Distance eNOS-GFP-contact (uM)	Area PKC-q (um2)
	0	6.15	6.12
	45	5.96	2.25
	90	5.71	3.68
	135	4.87	3.91
	180	4.38	5.11
	225	3.39	4.31
	270	2.78	5.08
	315	2.8	5.48
	360	2.53	5.55
	405	2.3	4.88
	450	1.63	5.1
	495	1.36	4.91
	540	1.26	4.85
																	2.78	3.34	2.99	3.55	1.63	1.36	1.26	1.33	1.1	1.08	0.94	1.33
																											4.88 (µm)²		5.98 (µm)²	4.85 (µm)²	2.04 (µm)²	2.84 (µm)²	2.67 (µm)²
																											146.00		179.00	145.00	61.00	85.00	80.00
																											41.43		35.02	34.96	79.38	39.40	25.51
																		6.12	2.87	3.68	3.91	5.11	4.31	5.08	5.48	5.55	4.88	5.78	5.98	4.85	2.04	2.84	2.67	3.54	4.81
																		6.61	42.81	63.28	51.94	53.93	43.43	38.69	40	45.02	41.43	42.62	35.02	34.96	79.38	39.4	25.51	26.17	30.66

## Sheet: Fig.2A
EXP1				EXP2				EXP3
Image	Conjugates mCH	Concentrated		Image	Conjugates mCH	Concentrated		Image	Conjugates mCH	Concentrated
Control	6	3		Control	10	5		Control	8	5
	7	5			6	2			7	2
	5	3			7	2			7	4
	7	3			6	2			4	2
	6	2			5	3			7	3
	5	1							8	4
KO1	7	3		KO1	11	3		KO1	6	3
	7	4			6	3			7	2
	7	3			8	3			7	3
	4	2			6	2			8	4
	6	3			6	2			8	3
	5	2			5	2			11	5
KO2	6	3		KO2	4	2		KO2	6	3
	8	4			7	1			6	3
	7	2			5	3			7	3
	10	3			7	1			8	3
	8	2			6	4			9	3
	8	3							6	2
	Total mCH Conjug	Total Concent			Total mCH Conjug	Total Concent			Total mCH Conjug	Total Concent
Control	36	17		Control	34	14		Control	41	20
KO1	36	17		KO1	42	15		KO1	47	20
KO2	47	17		KO2	29	11		KO2	42	17
	% Total Conc/Conjug	EXP1	EXP2	EXP3	Mean	Desv	SEM
	Control	47.2222	41.1765	48.7805	45.7264	4.01664	2.32176
	KO1	47.2222	35.7143	42.5532	41.8299	5.78796	3.34564
	KO2	36.1702	37.931	40.4762	38.1925	2.16486	1.25137

## Sheet: Fig.2B&C
Areas	Control	KO1	KO2		Fluorescence	Control	KO1	KO2
	3	0.9	3.2			1561.01	523.344	1668.12
	3.8	1.2	0.7			1590.03	632.618	585.453
	1.9	0.4	0.8			1529.23	364.584	43.0181
	2.4	1.1	2.6			1908.25	1761.27	1720.8
	3.1	0.1	2.4			3191.08	105.009	1494.49
	1.4	0.8	1			628.318	543.499	461.912
	0.6	0.5	1.4			553.752	233.362	1305.98
	2.6	0.6	1			1430.31	284.766	682.026
	0.4	1.4	1.4			456.183	705.835	1083.06
	1	2	1.5			573.748	970.805	697.671
	0.9	1.1	2.7			339.327	631.08	1732.31
	2.1	0.3	1.9			2612.67	561.066	1005.31
	3.9	0.4	2.1			4415.01	387.946	3117.73
	2.2	0.4	2.5			1727.39	476.023	452.199
	0.4	0.8	1.5			456.356	595.417	557.675
	5.3	0.3	1.8			5664.71	85.6745	1323.94
	5.5	2.2	2.9			6263.91	681.876	1404.81
	0.8	1.9	0.9			476.255	1431.81	446.254
	1	0.4	6.9			815.006	625.177	1940.11
	1.3	0.7	2.9			987.231	1210.92	3441.14
	2.5	0.6	0.8			2092.41	319.009	399.932
	0.9	0.2	5.6			331.559	288.942	693.783
	8.8	0.6	2.4			3643.21	183.581	1405.63
	1.1	1.8	1.6			352.772	2236.8	1413.73
	1.1	0.2	0.3			231.602	231.41	408.054
	1.3	0.2	0.5			1279.6	65.5304	403.524
	3.2	1.9	1			2926.61	1647.34	672.799
	3	0.4	6.7			145.463	174.287	3978.81
	2	0.2	2.2			548.59	72.7914	894.536
	1.1	1.1	5.6			553.082	1087.19	4622.02
	6.2	1.7	1.5			5715.09	1310.08	1394.2
	1.6	4.7	1.1			2421.37	2670.87	385.563
	3	1.7	2.8			2348.07	933.878	3103.13
	1.2	1.7	1.2			1275.04	948.568	800.415
	2.2	0.8	2			1234.86	385.44	1003.09
	4.3	1.3	0.4			2023.62	402.334	226.34
	3.6	0.8	1			555.805	272.863	491.633
	1.5	3.9	1.7			1156.34	5031.41	921.138
	4.6	1.6	1.6			4635.07	927.333	1077.47
	2.2	1.1	1.9			2541.91	420.98	1792.16
	4.1	3.3	1.8			1833.37	1474.73	1576.27
	7.2	0.9				6366.54	403.498
	3.4	6.5				953.67	3090.43
	7.1	1.9				6485.76	922.34
	5	3.6				3106.9	1097.41
	1.5	1.9				1344.88	895.236
	3.5	1.2				2197.5	532.837
		3.6					2940.99
		3.2					1100.78
		1.3					683.089

## Sheet: Fig.3A
		F-Actin eNOS			F-Actin G2A
Exp1	1	44.89		Exp1	81.37
	2	70.96			73.87
	3	72.53			106.94
	4	38.94			135.09
	5	35.65			115.05
	6	38.21			138.6
	7	56.82			61.75
	8	42.18			126.15
	9	57.2			106.47
	10	49.94			99.23
	11	28.32			130.53
	12	64.05			105.02
	13	68.12			81.01
	14	39.49			150.1
	15	77.53			156.98
	16	55.13			95.29
	17	60.04			95.72
	18	41.73			100.58
	19	71.56			129.64
	20	60.97			111.58
	21	75.81			116.38
	22	63.47			96.09
	23	78.53			130.85
	24	70.76			89.51
	25	66.42			117.09
	26	55.35			137.75
	27	44.76			111.5
	28	41.26			99.6
	29	22.55			113.29
	30	20.25			85.74
	31	44.7			124.89
	32	29.19			139.19
	33	16.43			149.07
	34	30.95			110.04
	35	16.17			136.06
	36	89.2			148.64
	37	108.76			115.42
	38	90.84			133.8
	39	62.25			130.13
	40	55.65			98.4
	41	45.73			113.38
	42	55.25			90.25
	43	66.44			128.53
	44	79.73			139.01
	45	96.48			128.57
	46	68.23			134.07
	47	58.82			167.29
	48	122.05			104.1
	49	71.17			105.29
	50	73.31			114.43
	51	90.51			122.64
	52	58.12			92.99
	53	104.45			94.27
	54	86.06			104.48
	55	115.65			121.01
	56	86.61		Exp2	167.33
	57	98.18			119.58
	58	76.46			62.31
	59	44.11			73.61
	60	31.2			47.79
	61	78.5			91.33
	62	54.85			96.47
	63	45.47			87.94
	64	73.69			90.57
	65	79.56			36.17
	66	23.18			86.48
	67	28.63			76.23
	68	18.75			51.57
	69	23.57			60.23
	70	29.8			80.2
	71	23.23			132.93
	72	28.21			38.02
	73	20.45			82.29
Exp2	74	79.29			127.03
	75	77.85			93.12
	76	71.24			71.09
	77	44.21			79.89
	78	51.06			69.94
	79	31.76			22.99
	80	30.5			45.2
	81	45.79			58.59
	82	39.85			46
	83	40.59			53.47
	84	9.56			34.9
	85	52.74
	86	40.76
	87	35.14
	88	43.05
	89	52.4
	90	62.18
	91	41.74
	92	54.08
	93	42.84
	94	59.56
	95	47.98
	96	37.01
	97	37.52
	98	50.59
	99	38.18
	100	17.24
	Mean	54.4872		Mean	101.524
	SEM	2.37541		SEM	3.51456

## Sheet: Fig.3B Areas
Fig 3B Areas: Quantification Area occuped by eNOS, GFP, and parental CH7C17 T cells stimulated on CD3 Abs
Exp1			Exp2			Exp3			Exp4
	Area			Area			Area			Area
CH7	171.92		CH7	214.342		CH7	335.395		CH7	253.8
	170.975			304.719			321.863			330.297
	318.792			122.293			215.43			347.015
	298.94			161.996			239.77			411.961
	143.051			297.149			256.148			197.546
	158.03			300.838			326.574			231.019
	234.887			180.95			257.558			172.672
	125.361			129.212			344.298
	216.295			279.706			286.22		eNOS	280.334
	180.039			109.369			253.451			308.2
	303.983			136.106			241.823			278.28
	131.204			289.978						255.37
	151.528			300.379		eNOS	261.853			267.639
	219.721			148.834			209.496			272.333
	131.284			192.146			192.914			267.663
	223.666			276.944			227.246			294.891
	126.318			248.5			318.927			217.205
	151.855			229.887			306.416			223.283
	191.001			293.817			320.214			299.606
	184.452			340.482			290.307			356.269
				250.492			242.673			214.541
eNOS	213.636			281.378			261.86			204.185
	226.717			229.087			245.046
	156.175			346.682			274.567		G2A	206.651
	110.084			235.168			252.269			386.564
	179.75			404.335			233.127			206.842
	204.887			276.867						293.188
	260.314			330.941		G2A	217.546			329.743
	131.68			202.218			372.099			261.16
	108.029			189.295			281.073			334.195
	169.494			203.721			264.608			272.474
	152.115			289.28			208.893			311.091
	127.08			136.327			277.939			355.903
	229.236			230.64			297.034			209.249
	237.343			335.448			331.979			271.149
	122.795			169.051			271.151			470.46
	100.862						383.513			516.653
	192.222		eNOS	233.717			265.516
	160.545			169.264			406.724
	181.158			149.8			224.036
	237.624			236.811			286.438
	201.176			149.396
	198.014			156.677
	179.392			233.177
	184.363			199.499
	144.238			175.256
	143.34			220.81
	211.691			211.946
	139.961			205.329
	159.728			226.479
	210.155			305.255
	196.839			189.741
	230.189			160.664
				142.944
G2A	175.996			189.265
	160.753			158.289
	109.335			250.884
	227.385			192.01
	211.197			207.559
	128.016			259.39
	125.455			144.774
	188.635			145.949
	257.565			174.635
	226.598			187.878
	114.633			190.627
	155.043			216.649
	106.607			206.257
	190.831			289.306
	120.501			109.484
	100.382			205.721
	286.765			181.371
	165.217			119.778
	193.448			236.513
	151.979			160.868
	231.215			250.845
	332.099			277.016
	121.395			175.384
	131.357			269.059
				236.402
				306.021
				188.818
				154.366
				185.614
				186.333
				222.781
				162.158
				230.462
				200.64
			G2A	180.077
				209.04
				116.531
				207.712
				107.922
				135.259
				228.321
				210.406
				159.881
				226.687
				141.591
				154.157
				136.383
				192.652
				326.856
				234.428
				158.353
				170.937
				208.755
				203.078
				147.217
				134.876
				110.424
				128.323
				231.155
				255.45
				324.532
				176.022
				141.149
				146.072
				187.367
				179.175
				110.735
				270.344
				187.29
				123.259
				146.183
				167.903
				115.565
				297.659
				132.804
				149.74
				162.162
				179.196
		Exp1	Exp2	Exp3	Exp4	Mean	DESVEST	SEM
	CH7	191.665	240.794	279.866	277.759	247.521	41.3347	20.6673
	eNOS	178.151	200.782	259.78	267.129	226.46	43.8074	21.9037
	G2A	175.517	179.855	292.039	316.094	240.876	73.6452	36.8226

## Sheet: Fig.3B Colocalizations
CH7			eNOS			G2A
Exp1	M		Exp1	M		Exp1	M
	0.376			0.175			0.008
	0.591			0.183			0.006
	0.558			0.163			0.011
	0.39			0.046			0.01
	0.288			0.188			0.009
	0.21			0.334			0.006
	0.482			0.281			0.016
	0.178			0.32			0.006
	0.201			0.148			0.005
	0.31			0.109			0.013
	0.288			0.464			0.004
				0.204			0.011
Exp2	M			0.301			0.009
	0.19			0.194			0.012
	0.154			0.27			0.013
	0.161			0.169			0.007
	0.207			0.063			0.005
	0.178			0.063			0.007
	0.015			0.038			0.011
	0.035			0.073			0.018
				0.082			0.01
Exp3	M			0.134			0.02
	0.418			0.227
	0.547			0.297		Exp2	M
	0.544			0.306			0.009
	0.573			0.055			0.014
	0.353			0.196			0.061
	0.584			0.161			0.145
	0.525						0.097
	0.61						0.048
	0.6		Exp2	M			0.025
	0.342			0.134			0.087
	0.58			0.122			0.016
	0.639			0.044			0.065
	0.579			0.12			0.139
	0.565			0.097			0.163
	0.491			0.182			0.033
	0.651			0.501			0.048
	0.287			0.245			0.034
	0.681			0.062			0.044
	0.464			0.091			0.036
	0.574			0.096			0.046
	0.66			0.278			0.01
	0.637			0.251			0.044
	0.652			0.044			0.02
	0.574			0.328			0.037
	0.535			0.121			0.075
	0.442			0.125			0.064
	0.542			0.206			0.103
	0.559			0.114			0.056
	0.576			0.454			0.076
	0.591			0.216			0.041
	0.68			0.251			0.014
	0.514			0.062			0.061
	0.579			0.379			0.12
	0.526			0.245			0.151
	0.508			0.344			0.044
	0.555			0.065			0.162
	0.611			0.166			0.081
	0.428			0.118			0.027
	0.536			0.135			0.05
	0.392			0.059			0.024
	0.468			0.339			0.041
	0.547			0.12			0.032
	0.549			0.15			0.045
				0.109			0.126
n=	61			0.164
				0.258		n=	64
				0.358
				0.046
				0.417
				0.137
				0.121
				0.067
				0.23
				0.286
				0.429
				0.381
				0.227
				0.222
				0.143
				0.093
			n=	79
	CH7C17			eNOS			G2A
Means M b-actin/eNOS	0.460328			0.192354			0.0442344

## Sheet: Fig.3C
eNOS
	CH7 n=4	Insol	Ratio		Sol	Ratio
	t0	t10		t0	t10
Exp1	7583409	13384614	1.76499	6206894	4578116	0.737586
Exp2	2941205	4917205	1.67183	10581803	12077681	1.14136
Exp3	8110317	10704045	1.31981	5665844	6039593	1.06597
Exp4	8268974	9668045	1.1692	9071480	7126773	0.785624
		Mean ratio	1.48146		Mean ratio	0.932635
		Desvet	0.283002		Desvet	0.200832
		SEM	0.141501		SEM	0.100416
	eNOSGFP n=4
	t0	t10		t0	t10
Exp1	5101	7841	1.53	8571	6312	0.73
Exp2	4600	7337	1.59	7527	7464	0.99
Exp3	8107	12387	1.53	5559	6055	1.08
Exp4	7986388	11020388	1.38	10533652	13007723	1.23
		Mean ratio	1.5075		Mean ratio	1.0075
		Desvet	0.0895824		Desvet	0.209821
		SEM	0.0447912		SEM	0.104911
	G2AGFP n=4
	t0	t10		t0	t10
Exp1	510	627	1.2	5854	7404	1.26
Exp2	731	667	0.9	3762	4362	1.15
Exp3	478	513	1.07	10581	9030	0.85
Exp4	2801811	2864811	1.022	10438187	11806480	1.13
		Mean ratio	1.048		Mean ratio	1.0975
		Desvet	0.124054		Desvet	0.174619
		SEM	0.0620269		SEM	0.0873093
	Means	CH7	eNOSGFP	G2A		SEMs	CH7	eNOSGFP	G2A
	Sol eNOS	0.932635	1.0075	1.0975		Sol eNOS	0.100416	0.104911	0.0873093
	Insol eNOS	1.48146	1.5075	1.048		Insol eNOS	0.1174	0.0447912	0.0620269

[truncated: 34 more sheets: Fig.3D, Fig3E, Fig.3F, Fig.3G, Fig 4B, Fig.4C, Fig.4F, Fig.5A, Fig.6A, Fig.6C, Fig.6D, Fig.6E&F, Fig.7A, Fig.7B, Fig.7D, Fig.8C,  Fig.8D, Fig.8F, Fig.8G, Fig.9E …]
